# Supplementary material for: Hierarchical Self-Assembly of Dipolar ZnO Nanoparticles and Microdroplets
Source: Micromachines (Basel). 2022 Sep 14;13(9):1522. doi: 10.3390/mi13091522 (PMC9502180; doi:10.3390/mi13091522)
Supplement: Supplementary file 1 [file micromachines-13-01522-s001.zip]

Archive with 1 entries (1 files):
- micromachines-1865929-supplementary.avi
